# Supplementary material for: Parent Attitudes about Childhood Vaccines: Point Prevalence Survey of Vaccine Hesitancy in an Irish Population
Source: Pharmacy (Basel). 2021 Nov 23;9(4):188. doi: 10.3390/pharmacy9040188 (PMC8628985; doi:10.3390/pharmacy9040188)
Supplement: Supplementary file 1 [file pharmacy-09-00188-s001.zip]

Archive with 1 entries (1 files):
- pharmacy-1469150-SI.pdf
